# Supplementary material for: Automated Clinical Dosimetry Planning of Dense Lattice Radiation Therapy
Source: Cancers (Basel). 2025 Jun 19;17(12):2048. doi: 10.3390/cancers17122048 (PMC12190776; doi:10.3390/cancers17122048)
Supplement: Supplementary file 1 [file cancers-17-02048-s001.zip]

Archive with 1 entries (1 files):
- cancers-3644680-supplementary.pdf
